# Supplementary material for: Frequency of Antimicrobial-Resistant Fecal Escherichia coli Among Small, Medium, and Large Beef Cow–Calf Operations in Florida
Source: Microorganisms. 2025 Dec 20;14(1):13. doi: 10.3390/microorganisms14010013 (PMC12844052; doi:10.3390/microorganisms14010013)
Supplement: Supplementary file 1 [file microorganisms-14-00013-s001.zip]

Archive with 1 entries (1 files):
- microorganisms-4028516-supplementary.pdf
